# Supplementary material for: Partner, Neighbor, Housekeeper and Dimension: 3D versus 2D Glomerular Co-Cultures Reveal Drawbacks of Currently Used Cell Culture Models
Source: Int J Mol Sci. 2023 Jun 20;24(12):10384. doi: 10.3390/ijms241210384 (PMC10299010; doi:10.3390/ijms241210384)
Supplement: Supplementary file 1 [file ijms-24-10384-s001.zip]

Archive with 3 entries (3 files):
- Supplementary data.pdf
- Supplementary Video S1.mp4
- Supplementary Video S2.avi
